# Supplementary material for: A review of the genus Scaponopselaphus Scheerpeltz (Insecta: Coleoptera: Staphylinidae)
Source: Biodivers Data J. 2015 Apr 14;(3):e4735. doi: 10.3897/BDJ.3.e4735 (PMC4399154; doi:10.3897/BDJ.3.e4735)
Supplement: XML Treatment for Scaponopselaphus [file BDJ.3.e4735-treatment1.xml]

<!DOCTYPE tp:taxon-treatment
  PUBLIC "-//TaxonX//DTD Taxonomic Treatment Publishing DTD v0 20100105//EN" "tax-treatment-NSO.dtd">
<tp:taxon-treatment xmlns:tp="http://www.plazi.org/taxpub"><tp:treatment-meta><mixed-citation publication-type="journal"><person-group><name><surname>Chatzimanolis</surname><given-names>Stylianos</given-names></name></person-group><article-title>A review of the genus <italic><tp:taxon-name><tp:taxon-name-part taxon-name-part-type="genus">Scaponopselaphus</tp:taxon-name-part></tp:taxon-name></italic> Scheerpeltz (<tp:taxon-name><tp:taxon-name-part taxon-name-part-type="class">Insecta</tp:taxon-name-part></tp:taxon-name>: <tp:taxon-name><tp:taxon-name-part taxon-name-part-type="order">Coleoptera</tp:taxon-name-part></tp:taxon-name>: <tp:taxon-name><tp:taxon-name-part taxon-name-part-type="family">Staphylinidae</tp:taxon-name-part></tp:taxon-name>)</article-title><source>Biodivers Data J</source><day>14</day><month>4</month><year>2015</year><volume>2015</volume><issue>3</issue><pub-id pub-id-type="doi">10.3897/BDJ.3.e4735</pub-id></mixed-citation></tp:treatment-meta><tp:nomenclature><tp:taxon-name>
            <tp:taxon-name-part taxon-name-part-type="genus">Scaponopselaphus</tp:taxon-name-part>
          </tp:taxon-name><tp:taxon-authority>Scheerpeltz, 1972</tp:taxon-authority><tp:nomenclature-citation-list><tp:nomenclature-citation><tp:taxon-name>
                <tp:taxon-name-part taxon-name-part-type="genus">Scaponopselaphus</tp:taxon-name-part>
              </tp:taxon-name><comment> Scheerpeltz, 1972: 38</comment></tp:nomenclature-citation><tp:nomenclature-citation><tp:taxon-name>
                <tp:taxon-name-part taxon-name-part-type="genus">Scaponopselaphus</tp:taxon-name-part>
              </tp:taxon-name><tp:type-species><tp:taxon-name><tp:taxon-name-part taxon-name-part-type="genus">Scaponopselaphus</tp:taxon-name-part> <tp:taxon-name-part taxon-name-part-type="species">mutator</tp:taxon-name-part></tp:taxon-name></tp:type-species><comment> (Sharp, 1876)<xref ref-type="bibr" rid="B1221072">Sharp 1876</xref>: 144. original designation by Scheerpeltz 1972</comment></tp:nomenclature-citation></tp:nomenclature-citation-list></tp:nomenclature><tp:treatment-sec sec-type="Description"><title>Description</title><p>Redescription: Habitus as in Fig. <xref ref-type="fig" rid="F1230886">1</xref>, body medium sized, 10.1-10.8 mm in total length. Color of head and pronotum metallic blue, green or purple blue; elytra light brown to brown; ventral surface of body light brown to brown. Mouthparts orange; antenna orange to brown; abdomen light brown to brown exceptVIII and posterior part of VII orange.</p><p>Head transverse (Figs <xref ref-type="fig" rid="F1231124">2</xref>, <xref ref-type="fig" rid="F1231150">4</xref><xref ref-type="fig" rid="F1231155">a</xref>), with medium-sized setose punctures and distinctive microsculpture (Fig. <xref ref-type="fig" rid="F1231150">4</xref><xref ref-type="fig" rid="F1231155">a</xref>) in microlines; epicranium shining, with large prominent macrosetae along border of head. Clypeus emarginate; anteclypeus expanded, well developed. Eyes large, prominent, occupying more than 3/4 of lateral margins of head. Ventral surface of head with transverse microsculpture; postoccipital suture and ventral basal ridge present; infraorbital ridge pronounced posteriorly; postmandiblular ridge present, prominent, extending from near mandible to posterior border of head; gular sutures separated throughout length with narrowest point between them near mid-length; nuchal depression prominent forming well defined neck; neck with microsculpture and few micropunctures.</p><p>Antenna (Fig. <xref ref-type="fig" rid="F1231150">4</xref><xref ref-type="fig" rid="F1231156">b</xref>). Antennomeres 1-3 with multiple rows of macrosetae; antennomeres 4-11 with few macrosetae but covered with microtrichia; antennomeres 1-3 longer than wide; antennomere 4 quadrate; antennomeres 5-10 subquadrate to transverse, just slightly asymmetrical, becoming wider towards antennomere 10; antennomere 11 longer than wide.</p><p>Mouthparts. Labrum (Fig. <xref ref-type="fig" rid="F1231150">4</xref><xref ref-type="fig" rid="F1231155">a</xref>) medially incised. Mandibles as in Fig. <xref ref-type="fig" rid="F1231131">3</xref><xref ref-type="fig" rid="F1231136">a</xref>, <xref ref-type="fig" rid="F1231137">b</xref>; curved, moderately elongate, with short tooth medially; left and right mandibles nearly symmetrical; with lateral fold extending from condyle to tooth; prostheca setose. Maxilla as in Fig. <xref ref-type="fig" rid="F1231131">3</xref><xref ref-type="fig" rid="F1231139">d</xref>; galea and lacinia densely setose; maxillary palpi 4-segmented; P<sub>1</sub> small, about 1/3 as long as P<sub>2</sub>; P<sub>2</sub> curved, elongate, subequal in length to P<sub>3</sub>; P<sub>2</sub>-P<sub>3</sub> with large setae apically; P<sub>4 </sub>elongate, slightly longer than P<sub>3</sub>. Labium as in Fig. <xref ref-type="fig" rid="F1231131">3</xref><xref ref-type="fig" rid="F1231138">c</xref>; mentum with one long and one shorter anterolateral setae at each end. Labial palpi 3-segmented; with transverse microsculpture; P<sub>1</sub> longer than P<sub>2</sub>; P<sub>2</sub> trapezoidal; both P<sub>1</sub> and P<sub>2</sub> with several long setae; P<sub>3</sub> securiform; P<sub>3</sub> apex wide and with 4-5 rows of sensory setae.</p><p>Pronotum subquadrate (Fig. <xref ref-type="fig" rid="F1231124">2</xref>); hypomeron expanded (Fig. <xref ref-type="fig" rid="F1231150">4</xref><xref ref-type="fig" rid="F1231157">c</xref>), with microsculpture; superior and inferior marginal lines of hypomeron separate throughout their lengths; superior line fully visible from above, extending around anterolateral margin of pronotum and contacting inferior line at neck fossa; no portion of dorsum of pronotum visible from below; without postcoxal process. Surface of pronotum shining, with scattered large setose punctures and microsculpture made of microlines (similar to but not as dense as on head); punctures on pronotum denser near anterolateral corners; margins of pronotum with several large setae. Mesoscutellum with dense polygon-shaped microsculpture and multiple rows of small punctures. Basisternum (Fig. <xref ref-type="fig" rid="F1231150">4</xref><xref ref-type="fig" rid="F1231157">c</xref>) with dense polygon-shaped microsculpture and weak carina; anterior marginal depression present; furcasternum with medial carina pointed vertically; furcasternum without microsculpture.</p><p>Elytra subequal to pronotum; with confluent or almost confluent punctures and large setae; with micropunctures but no other microsculpture; elytra appearing shining. Hind wings fully developed. Mesoventrite (Fig. <xref ref-type="fig" rid="F1231150">4</xref><xref ref-type="fig" rid="F1231158">d</xref>) with anterior margin forming “lip”; with dense polygon-shaped microsculpture and few punctures along edges; without median carina. Metaventrite (Fig. <xref ref-type="fig" rid="F1231150">4</xref><xref ref-type="fig" rid="F1231158">d</xref>) with dense uniform medium-sized punctures; metaventral process small, rounded, triangular.</p><p>Legs. Tarsal segmentation 5-5-5; pro- and mesofemur in both sexes with ctenidium ventrally and proximally; meso- and metatibia with multiple rows of spurs; protibia without multiple rows of spurs but with single row of spurs apically. Protarsus (Fig. <xref ref-type="fig" rid="F1231185">5</xref><xref ref-type="fig" rid="F1231193">d</xref>​) enlarged in both sexes, with spatulate setae ventrally; mesotarsus (Fig. <xref ref-type="fig" rid="F1231185">5</xref><xref ref-type="fig" rid="F1231194">e</xref>) not enlarged except tarsomere 1 in males twice as wide as other mesotarsomeres and with spatulate setae ventrally; metatarsus not enlarged. Empodium with two small setae.</p><p>Abdomen with paired protergal glands present; expanding from segment III to segment V (widest) and then becoming narrower towards segment VIII. Abdominal tergites III-V (Fig. <xref ref-type="fig" rid="F1231185">5</xref><xref ref-type="fig" rid="F1231190">a</xref>) with tergal basal carina and curved (arch-like) carina. Tergites and sternites with distinctive microsculpture (Fig. <xref ref-type="fig" rid="F1231185">5</xref><xref ref-type="fig" rid="F1231190">a</xref>, <xref ref-type="fig" rid="F1231191">b</xref>) on anterolateral corners, sometimes expanded medially. Males with secondary sexual structures of sternites VII-IX (Fig. <xref ref-type="fig" rid="F1231185">5</xref><xref ref-type="fig" rid="F1231192">c</xref>): sternite VII with round porose structure anteriorly and U-shaped emargination posteriorly; sternite VIII with deep U-shaped emargination posteriorly; sternite IX with V-shaped emargination.</p><p>Male and Female Genitalia. Aedeagus typical of <tp:taxon-name>Xanthopygina</tp:taxon-name> (Figs <xref ref-type="fig" rid="F1231198">6</xref>, <xref ref-type="fig" rid="F1231207">7</xref>); with long median lobe and paramere divided into two lobes. Paramere with peg setae and short apical setae. Spermatheca not sclerotized.</p></tp:treatment-sec><tp:treatment-sec sec-type="Diagnosis"><title>Diagnosis</title><p><italic><tp:taxon-name><tp:taxon-name-part taxon-name-part-type="genus">Scaponopselaphus</tp:taxon-name-part></tp:taxon-name></italic> can be distinguished from all other genera in <tp:taxon-name>Xanthopygina</tp:taxon-name> by the combination of the following characters: (1) Head with distinctive microsculpture (Fig. <xref ref-type="fig" rid="F1231150">4</xref><xref ref-type="fig" rid="F1231155">a</xref>); (2) labial palpomere 3 (P<sub>3</sub>) securiform (Fig. <xref ref-type="fig" rid="F1231131">3</xref><xref ref-type="fig" rid="F1231138">c</xref>); (3) pronotum with broad and convex lateral margins (Fig. <xref ref-type="fig" rid="F1231124">2</xref>); (4) mesotarsomere 1 in males with spatulate setae [unknown in other <tp:taxon-name>Xanthopygina</tp:taxon-name>] (Fig. <xref ref-type="fig" rid="F1231185">5</xref><xref ref-type="fig" rid="F1231194">e</xref>); (5) tergites III-V with curved (arch-like) carina (Fig. <xref ref-type="fig" rid="F1231185">5</xref><xref ref-type="fig" rid="F1231190">a</xref>); and (6) sternite VII in males with small porose structure (Fig. <xref ref-type="fig" rid="F1231185">5</xref><xref ref-type="fig" rid="F1231192">c</xref>). Male specimens in <italic><tp:taxon-name><tp:taxon-name-part taxon-name-part-type="genus">Scaponopselaphus</tp:taxon-name-part></tp:taxon-name></italic> can always be easily identified by the spatulate state on mesotarsomere 1, but some species in <italic><tp:taxon-name><tp:taxon-name-part taxon-name-part-type="genus">Phanolinopsis</tp:taxon-name-part></tp:taxon-name></italic> Scheerpeltz, <italic><tp:taxon-name><tp:taxon-name-part taxon-name-part-type="genus">Styngetus</tp:taxon-name-part></tp:taxon-name></italic> Sharp, <italic><tp:taxon-name><tp:taxon-name-part taxon-name-part-type="genus">Xenopygus</tp:taxon-name-part></tp:taxon-name></italic> Bernhauer may look superficially like <italic><tp:taxon-name><tp:taxon-name-part taxon-name-part-type="genus">Scaponopselaphus</tp:taxon-name-part></tp:taxon-name></italic>. However, these taxa do not have securiform labial P<sub>3</sub> and their pronotum is not convex. Perhaps the most confusing scenario can be if someone has unsorted female specimens of <italic><tp:taxon-name><tp:taxon-name-part taxon-name-part-type="genus">Scaponopselaphus</tp:taxon-name-part></tp:taxon-name></italic>, <italic><tp:taxon-name><tp:taxon-name-part taxon-name-part-type="genus">Torobus</tp:taxon-name-part></tp:taxon-name></italic> and <italic><tp:taxon-name><tp:taxon-name-part taxon-name-part-type="genus">Zackfalinus</tp:taxon-name-part></tp:taxon-name></italic> Chatzimanolis; all these taxa have securiform labial P<sub>3</sub> and somewhat similar head. However, <italic><tp:taxon-name><tp:taxon-name-part taxon-name-part-type="genus">Scaponopselaphus</tp:taxon-name-part></tp:taxon-name></italic> can be distinguished from these two genera based on the microsculpture of the head and the shape of the pronotum.</p></tp:treatment-sec><tp:treatment-sec sec-type="Distribution"><title>Distribution</title><p>Known from the state of Pará in Brazil, the department of Vaupés in Colombia, the province of Sucumbios in Ecuador, French Guiana, Guyana, the departments of Loreto and Madre de Dios in Peru and from Suriname (Fig. <xref ref-type="fig" rid="F1231248">8</xref>).</p></tp:treatment-sec><tp:treatment-sec sec-type="Ecology"><title>Ecology</title><p>Specimens of <italic><tp:taxon-name><tp:taxon-name-part taxon-name-part-type="genus">Scaponopselaphus</tp:taxon-name-part></tp:taxon-name></italic> have been collected from wet tropical lowlands, however, further details on their habitat are unkown since almost all taxa have been collected with malaise or flight intercept traps. It is possible that the genus prefers forested habitats near rivers based on recent collecting events.</p></tp:treatment-sec><tp:treatment-sec><!--Section generated to contain objects referenced in tp:taxon-treatment.--><fig-group id="F1230886" position="float" orientation="portrait"><caption><p>Habitus of <italic><tp:taxon-name><tp:taxon-name-part taxon-name-part-type="genus">Scaponopselaphus</tp:taxon-name-part></tp:taxon-name></italic> Scheerpeltz.</p></caption><fig id="F1230921" position="float" orientation="portrait"><label>Figure 1a.</label><caption><p>The holotype of <italic><tp:taxon-name><tp:taxon-name-part taxon-name-part-type="genus">Scaponopselaphus</tp:taxon-name-part> <tp:taxon-name-part taxon-name-part-type="species">diaspartos</tp:taxon-name-part></tp:taxon-name></italic> Chatzimanolis</p></caption><graphic xmlns:xlink="http://www.w3.org/1999/xlink" xlink:href="biodiversity_data_journal-3-e4735-g001_a.jpg" xlink:type="simple" position="float" orientation="portrait" id="oo_38320.jpg"/></fig><fig id="F1230922" position="float" orientation="portrait"><label>Figure 1b.</label><caption><p>The holotype of <italic><tp:taxon-name><tp:taxon-name-part taxon-name-part-type="genus">Scaponopselaphus</tp:taxon-name-part> <tp:taxon-name-part taxon-name-part-type="species">mutator</tp:taxon-name-part></tp:taxon-name></italic> (Sharp)</p></caption><graphic xmlns:xlink="http://www.w3.org/1999/xlink" xlink:href="biodiversity_data_journal-3-e4735-g001_b.jpg" xlink:type="simple" position="float" orientation="portrait" id="oo_38321.jpg"/></fig></fig-group><fig-group id="F1231124" position="float" orientation="portrait"><caption><p>Head and thorax of <italic><tp:taxon-name><tp:taxon-name-part taxon-name-part-type="genus">Scaponopselaphus</tp:taxon-name-part></tp:taxon-name></italic> Scheerpeltz.</p></caption><fig id="F1231129" position="float" orientation="portrait"><label>Figure 2a.</label><caption><p><italic><tp:taxon-name><tp:taxon-name-part taxon-name-part-type="genus">S.</tp:taxon-name-part> <tp:taxon-name-part taxon-name-part-type="species">diaspartos</tp:taxon-name-part></tp:taxon-name></italic> Chatzimanolis</p></caption><graphic xmlns:xlink="http://www.w3.org/1999/xlink" xlink:href="biodiversity_data_journal-3-e4735-g002_a.jpg" xlink:type="simple" position="float" orientation="portrait" id="oo_38322.jpg"/></fig><fig id="F1231130" position="float" orientation="portrait"><label>Figure 2b.</label><caption><p><italic><tp:taxon-name><tp:taxon-name-part taxon-name-part-type="genus">S.</tp:taxon-name-part> <tp:taxon-name-part taxon-name-part-type="species">mutator</tp:taxon-name-part></tp:taxon-name></italic> (Sharp)</p></caption><graphic xmlns:xlink="http://www.w3.org/1999/xlink" xlink:href="biodiversity_data_journal-3-e4735-g002_b.jpg" xlink:type="simple" position="float" orientation="portrait" id="oo_38323.jpg"/></fig></fig-group><fig-group id="F1231150" position="float" orientation="portrait"><caption><p><italic><tp:taxon-name><tp:taxon-name-part taxon-name-part-type="genus">Scaponopselaphus</tp:taxon-name-part> <tp:taxon-name-part taxon-name-part-type="species">mutator</tp:taxon-name-part></tp:taxon-name></italic> (Sharp).</p></caption><fig id="F1231155" position="float" orientation="portrait"><label>Figure 4a.</label><caption><p>Head, with inset magnification showing the wavy microsculputre at 240x. Scale bar = 0.7 mm.</p></caption><graphic xmlns:xlink="http://www.w3.org/1999/xlink" xlink:href="biodiversity_data_journal-3-e4735-g004_a.jpg" xlink:type="simple" position="float" orientation="portrait" id="oo_38330.jpg"/></fig><fig id="F1231156" position="float" orientation="portrait"><label>Figure 4b.</label><caption><p>Antenna. Scale bar = 0.7 mm.</p></caption><graphic xmlns:xlink="http://www.w3.org/1999/xlink" xlink:href="biodiversity_data_journal-3-e4735-g004_b.jpg" xlink:type="simple" position="float" orientation="portrait" id="oo_38331.jpg"/></fig><fig id="F1231157" position="float" orientation="portrait"><label>Figure 4c.</label><caption><p>Prosternum and pronotal hypomeron. Scale bar = 0.7 mm.</p></caption><graphic xmlns:xlink="http://www.w3.org/1999/xlink" xlink:href="biodiversity_data_journal-3-e4735-g004_c.jpg" xlink:type="simple" position="float" orientation="portrait" id="oo_38332.jpg"/></fig><fig id="F1231158" position="float" orientation="portrait"><label>Figure 4d.</label><caption><p>Pterothorax, ventral. Scale bar = 0.9 mm.</p></caption><graphic xmlns:xlink="http://www.w3.org/1999/xlink" xlink:href="biodiversity_data_journal-3-e4735-g004_d.jpg" xlink:type="simple" position="float" orientation="portrait" id="oo_38333.jpg"/></fig></fig-group><fig id="F1231155" position="float" orientation="portrait"><label>Figure 4a.</label><caption><p>Head, with inset magnification showing the wavy microsculputre at 240x. Scale bar = 0.7 mm.</p></caption><graphic xmlns:xlink="http://www.w3.org/1999/xlink" xlink:href="biodiversity_data_journal-3-e4735-g004_a.jpg" xlink:type="simple" position="float" orientation="portrait" id="oo_38330.jpg"/></fig><fig id="F1231156" position="float" orientation="portrait"><label>Figure 4b.</label><caption><p>Antenna. Scale bar = 0.7 mm.</p></caption><graphic xmlns:xlink="http://www.w3.org/1999/xlink" xlink:href="biodiversity_data_journal-3-e4735-g004_b.jpg" xlink:type="simple" position="float" orientation="portrait" id="oo_38331.jpg"/></fig><fig-group id="F1231131" position="float" orientation="portrait"><caption><p>Mouthparts of <italic><tp:taxon-name><tp:taxon-name-part taxon-name-part-type="genus">Scaponopselaphus</tp:taxon-name-part> <tp:taxon-name-part taxon-name-part-type="species">mutator</tp:taxon-name-part></tp:taxon-name></italic> (Sharp).</p></caption><fig id="F1231136" position="float" orientation="portrait"><label>Figure 3a.</label><caption><p>Dorsal view of left mandible. Scale bar = 0.25 mm.</p></caption><graphic xmlns:xlink="http://www.w3.org/1999/xlink" xlink:href="biodiversity_data_journal-3-e4735-g003_a.jpg" xlink:type="simple" position="float" orientation="portrait" id="oo_38326.jpg"/></fig><fig id="F1231137" position="float" orientation="portrait"><label>Figure 3b.</label><caption><p>Ventral view of right mandible. Scale bar = 0.25 mm.</p></caption><graphic xmlns:xlink="http://www.w3.org/1999/xlink" xlink:href="biodiversity_data_journal-3-e4735-g003_b.jpg" xlink:type="simple" position="float" orientation="portrait" id="oo_38327.jpg"/></fig><fig id="F1231138" position="float" orientation="portrait"><label>Figure 3c.</label><caption><p>Ventral view of labial palpomeres and hypopharynx. Scale bar = 0.28 mm.</p></caption><graphic xmlns:xlink="http://www.w3.org/1999/xlink" xlink:href="biodiversity_data_journal-3-e4735-g003_c.jpg" xlink:type="simple" position="float" orientation="portrait" id="oo_38328.jpg"/></fig><fig id="F1231139" position="float" orientation="portrait"><label>Figure 3d.</label><caption><p>Left maxilla. Scale bar = 0.20 mm.</p></caption><graphic xmlns:xlink="http://www.w3.org/1999/xlink" xlink:href="biodiversity_data_journal-3-e4735-g003_d.jpg" xlink:type="simple" position="float" orientation="portrait" id="oo_38329.jpg"/></fig></fig-group><fig id="F1231136" position="float" orientation="portrait"><label>Figure 3a.</label><caption><p>Dorsal view of left mandible. Scale bar = 0.25 mm.</p></caption><graphic xmlns:xlink="http://www.w3.org/1999/xlink" xlink:href="biodiversity_data_journal-3-e4735-g003_a.jpg" xlink:type="simple" position="float" orientation="portrait" id="oo_38326.jpg"/></fig><fig id="F1231137" position="float" orientation="portrait"><label>Figure 3b.</label><caption><p>Ventral view of right mandible. Scale bar = 0.25 mm.</p></caption><graphic xmlns:xlink="http://www.w3.org/1999/xlink" xlink:href="biodiversity_data_journal-3-e4735-g003_b.jpg" xlink:type="simple" position="float" orientation="portrait" id="oo_38327.jpg"/></fig><fig id="F1231139" position="float" orientation="portrait"><label>Figure 3d.</label><caption><p>Left maxilla. Scale bar = 0.20 mm.</p></caption><graphic xmlns:xlink="http://www.w3.org/1999/xlink" xlink:href="biodiversity_data_journal-3-e4735-g003_d.jpg" xlink:type="simple" position="float" orientation="portrait" id="oo_38329.jpg"/></fig><fig id="F1231138" position="float" orientation="portrait"><label>Figure 3c.</label><caption><p>Ventral view of labial palpomeres and hypopharynx. Scale bar = 0.28 mm.</p></caption><graphic xmlns:xlink="http://www.w3.org/1999/xlink" xlink:href="biodiversity_data_journal-3-e4735-g003_c.jpg" xlink:type="simple" position="float" orientation="portrait" id="oo_38328.jpg"/></fig><fig id="F1231157" position="float" orientation="portrait"><label>Figure 4c.</label><caption><p>Prosternum and pronotal hypomeron. Scale bar = 0.7 mm.</p></caption><graphic xmlns:xlink="http://www.w3.org/1999/xlink" xlink:href="biodiversity_data_journal-3-e4735-g004_c.jpg" xlink:type="simple" position="float" orientation="portrait" id="oo_38332.jpg"/></fig><fig id="F1231158" position="float" orientation="portrait"><label>Figure 4d.</label><caption><p>Pterothorax, ventral. Scale bar = 0.9 mm.</p></caption><graphic xmlns:xlink="http://www.w3.org/1999/xlink" xlink:href="biodiversity_data_journal-3-e4735-g004_d.jpg" xlink:type="simple" position="float" orientation="portrait" id="oo_38333.jpg"/></fig><fig-group id="F1231185" position="float" orientation="portrait"><caption><p><italic><tp:taxon-name><tp:taxon-name-part taxon-name-part-type="genus">Scaponopselaphus</tp:taxon-name-part> <tp:taxon-name-part taxon-name-part-type="species">mutator</tp:taxon-name-part></tp:taxon-name></italic> (Sharp).</p></caption><fig id="F1231190" position="float" orientation="portrait"><label>Figure 5a.</label><caption><p>Tergites II-IV. Scale bar = 1.1 mm.</p></caption><graphic xmlns:xlink="http://www.w3.org/1999/xlink" xlink:href="biodiversity_data_journal-3-e4735-g005_a.jpg" xlink:type="simple" position="float" orientation="portrait" id="oo_38355.jpg"/></fig><fig id="F1231191" position="float" orientation="portrait"><label>Figure 5b.</label><caption><p>Sternites III-IV. Scale bar = 1.1 mm.</p></caption><graphic xmlns:xlink="http://www.w3.org/1999/xlink" xlink:href="biodiversity_data_journal-3-e4735-g005_b.jpg" xlink:type="simple" position="float" orientation="portrait" id="oo_38356.jpg"/></fig><fig id="F1231192" position="float" orientation="portrait"><label>Figure 5c.</label><caption><p>Sternites VII-IX in males. Arrow points the location of the porose structure on VII. Scale bar = 0.7 mm.</p></caption><graphic xmlns:xlink="http://www.w3.org/1999/xlink" xlink:href="biodiversity_data_journal-3-e4735-g005_c.jpg" xlink:type="simple" position="float" orientation="portrait" id="oo_38357.jpg"/></fig><fig id="F1231193" position="float" orientation="portrait"><label>Figure 5d.</label><caption><p>Part of protibia and protarsus. Scale bar = 0.45 mm.</p></caption><graphic xmlns:xlink="http://www.w3.org/1999/xlink" xlink:href="biodiversity_data_journal-3-e4735-g005_d.jpg" xlink:type="simple" position="float" orientation="portrait" id="oo_38358.jpg"/></fig><fig id="F1231194" position="float" orientation="portrait"><label>Figure 5e.</label><caption><p>Mesotibia and mesotarsus in males, showing the spatulate setae on tarsomere 1. Scale bar = 0.68 mm.</p></caption><graphic xmlns:xlink="http://www.w3.org/1999/xlink" xlink:href="biodiversity_data_journal-3-e4735-g005_e.jpg" xlink:type="simple" position="float" orientation="portrait" id="oo_38359.jpg"/></fig></fig-group><fig id="F1231193" position="float" orientation="portrait"><label>Figure 5d.</label><caption><p>Part of protibia and protarsus. Scale bar = 0.45 mm.</p></caption><graphic xmlns:xlink="http://www.w3.org/1999/xlink" xlink:href="biodiversity_data_journal-3-e4735-g005_d.jpg" xlink:type="simple" position="float" orientation="portrait" id="oo_38358.jpg"/></fig><fig id="F1231194" position="float" orientation="portrait"><label>Figure 5e.</label><caption><p>Mesotibia and mesotarsus in males, showing the spatulate setae on tarsomere 1. Scale bar = 0.68 mm.</p></caption><graphic xmlns:xlink="http://www.w3.org/1999/xlink" xlink:href="biodiversity_data_journal-3-e4735-g005_e.jpg" xlink:type="simple" position="float" orientation="portrait" id="oo_38359.jpg"/></fig><fig id="F1231190" position="float" orientation="portrait"><label>Figure 5a.</label><caption><p>Tergites II-IV. Scale bar = 1.1 mm.</p></caption><graphic xmlns:xlink="http://www.w3.org/1999/xlink" xlink:href="biodiversity_data_journal-3-e4735-g005_a.jpg" xlink:type="simple" position="float" orientation="portrait" id="oo_38355.jpg"/></fig><fig id="F1231191" position="float" orientation="portrait"><label>Figure 5b.</label><caption><p>Sternites III-IV. Scale bar = 1.1 mm.</p></caption><graphic xmlns:xlink="http://www.w3.org/1999/xlink" xlink:href="biodiversity_data_journal-3-e4735-g005_b.jpg" xlink:type="simple" position="float" orientation="portrait" id="oo_38356.jpg"/></fig><fig id="F1231192" position="float" orientation="portrait"><label>Figure 5c.</label><caption><p>Sternites VII-IX in males. Arrow points the location of the porose structure on VII. Scale bar = 0.7 mm.</p></caption><graphic xmlns:xlink="http://www.w3.org/1999/xlink" xlink:href="biodiversity_data_journal-3-e4735-g005_c.jpg" xlink:type="simple" position="float" orientation="portrait" id="oo_38357.jpg"/></fig><fig-group id="F1231198" position="float" orientation="portrait"><caption><p>Aedeagus of <italic><tp:taxon-name><tp:taxon-name-part taxon-name-part-type="genus">S.</tp:taxon-name-part> <tp:taxon-name-part taxon-name-part-type="species">diaspartos</tp:taxon-name-part></tp:taxon-name></italic> Chatzimanolis.</p></caption><fig id="F1231203" position="float" orientation="portrait"><label>Figure 6a.</label><caption><p>Lateral view.</p></caption><graphic xmlns:xlink="http://www.w3.org/1999/xlink" xlink:href="biodiversity_data_journal-3-e4735-g006_a.jpg" xlink:type="simple" position="float" orientation="portrait" id="oo_38360.jpg"/></fig><fig id="F1231204" position="float" orientation="portrait"><label>Figure 6b.</label><caption><p>Dorsal view</p></caption><graphic xmlns:xlink="http://www.w3.org/1999/xlink" xlink:href="biodiversity_data_journal-3-e4735-g006_b.jpg" xlink:type="simple" position="float" orientation="portrait" id="oo_38361.jpg"/></fig><fig id="F1231205" position="float" orientation="portrait"><label>Figure 6c.</label><caption><p>Detail view of the ventral side of parameres.</p></caption><graphic xmlns:xlink="http://www.w3.org/1999/xlink" xlink:href="biodiversity_data_journal-3-e4735-g006_c.jpg" xlink:type="simple" position="float" orientation="portrait" id="oo_38362.jpg"/></fig></fig-group><fig-group id="F1231207" position="float" orientation="portrait"><caption><p>Aedeagus of <italic><tp:taxon-name><tp:taxon-name-part taxon-name-part-type="genus">S.</tp:taxon-name-part> <tp:taxon-name-part taxon-name-part-type="species">mutator</tp:taxon-name-part></tp:taxon-name></italic> (Sharp).</p></caption><fig id="F1231212" position="float" orientation="portrait"><label>Figure 7a.</label><caption><p>Lateral view.</p></caption><graphic xmlns:xlink="http://www.w3.org/1999/xlink" xlink:href="biodiversity_data_journal-3-e4735-g007_a.jpg" xlink:type="simple" position="float" orientation="portrait" id="oo_38365.jpg"/></fig><fig id="F1231213" position="float" orientation="portrait"><label>Figure 7b.</label><caption><p>Dorsal view.</p></caption><graphic xmlns:xlink="http://www.w3.org/1999/xlink" xlink:href="biodiversity_data_journal-3-e4735-g007_b.jpg" xlink:type="simple" position="float" orientation="portrait" id="oo_38366.jpg"/></fig><fig id="F1231214" position="float" orientation="portrait"><label>Figure 7c.</label><caption><p>Detailed view of the ventral side of parameres.</p></caption><graphic xmlns:xlink="http://www.w3.org/1999/xlink" xlink:href="biodiversity_data_journal-3-e4735-g007_c.jpg" xlink:type="simple" position="float" orientation="portrait" id="oo_38367.jpg"/></fig></fig-group><fig id="F1231248" position="float" orientation="portrait"><label>Figure 8.</label><caption><p>Distribution map of <italic><tp:taxon-name><tp:taxon-name-part taxon-name-part-type="genus">S.</tp:taxon-name-part> <tp:taxon-name-part taxon-name-part-type="species">diaspartos</tp:taxon-name-part></tp:taxon-name></italic> Chatzimanolis and <italic><tp:taxon-name><tp:taxon-name-part taxon-name-part-type="genus">S.</tp:taxon-name-part> <tp:taxon-name-part taxon-name-part-type="species">mutator</tp:taxon-name-part></tp:taxon-name></italic> (Sharp).</p></caption><graphic xmlns:xlink="http://www.w3.org/1999/xlink" xlink:href="biodiversity_data_journal-3-e4735-g008.jpg" position="float" id="oo_38369.jpg" orientation="portrait" xlink:type="simple"/></fig></tp:treatment-sec><ref-list><ref id="B1221072"><element-citation xmlns:xlink="http://www.w3.org/1999/xlink" publication-type="article" xlink:type="simple"><person-group person-group-type="author"><name name-style="western"><surname>Sharp</surname><given-names>D</given-names></name></person-group><year>1876</year><article-title>Contribution to an insect fauna of the Amazon Valley (Col. Staph.)</article-title><source>Transactions of the Entomological Society of London</source><volume>1876</volume><fpage>27</fpage><lpage>424</lpage></element-citation></ref></ref-list></tp:taxon-treatment>
