# Supplementary material for: A review of the genus Scaponopselaphus Scheerpeltz (Insecta: Coleoptera: Staphylinidae)
Source: Biodivers Data J. 2015 Apr 14;(3):e4735. doi: 10.3897/BDJ.3.e4735 (PMC4399154; doi:10.3897/BDJ.3.e4735)
Supplement: XML Treatment for Scaponopselaphus diaspartos [file BDJ.3.e4735-treatment2.xml]

<!DOCTYPE tp:taxon-treatment
  PUBLIC "-//TaxonX//DTD Taxonomic Treatment Publishing DTD v0 20100105//EN" "tax-treatment-NSO.dtd">
<tp:taxon-treatment xmlns:tp="http://www.plazi.org/taxpub"><tp:treatment-meta><mixed-citation publication-type="journal"><person-group><name><surname>Chatzimanolis</surname><given-names>Stylianos</given-names></name></person-group><article-title>A review of the genus <italic><tp:taxon-name><tp:taxon-name-part taxon-name-part-type="genus">Scaponopselaphus</tp:taxon-name-part></tp:taxon-name></italic> Scheerpeltz (<tp:taxon-name><tp:taxon-name-part taxon-name-part-type="class">Insecta</tp:taxon-name-part></tp:taxon-name>: <tp:taxon-name><tp:taxon-name-part taxon-name-part-type="order">Coleoptera</tp:taxon-name-part></tp:taxon-name>: <tp:taxon-name><tp:taxon-name-part taxon-name-part-type="family">Staphylinidae</tp:taxon-name-part></tp:taxon-name>)</article-title><source>Biodivers Data J</source><day>14</day><month>4</month><year>2015</year><volume>2015</volume><issue>3</issue><pub-id pub-id-type="doi">10.3897/BDJ.3.e4735</pub-id></mixed-citation></tp:treatment-meta><tp:nomenclature><tp:taxon-name><tp:taxon-name-part taxon-name-part-type="genus">Scaponopselaphus</tp:taxon-name-part> <tp:taxon-name-part taxon-name-part-type="species">diaspartos</tp:taxon-name-part><object-id xmlns:xlink="http://www.w3.org/1999/xlink" content-type="zoobank" xlink:type="simple" object-id-type="ZooBank">urn:lsid:zoobank.org:act:85B7B681-1090-46EB-AF00-B56F5E842973</object-id></tp:taxon-name><tp:taxon-authority>Chatzimanolis, 2015</tp:taxon-authority><tp:taxon-status xmlns:xlink="http://www.w3.org/1999/xlink" xlink:type="simple">sp. n.</tp:taxon-status></tp:nomenclature><tp:treatment-sec sec-type="materials"><title>Materials</title><list list-type="alpha-lower" list-content="occurrences"><list-item><p><bold>Type status:</bold> <named-content xmlns:xlink="http://www.w3.org/1999/xlink" content-type="dwc:typeStatus" xlink:type="simple">Holotype</named-content>. <bold>Occurrence:</bold> catalogNumber: <named-content xmlns:xlink="http://www.w3.org/1999/xlink" content-type="dwc:catalogNumber" xlink:type="simple">SM0645233</named-content>; recordedBy: <named-content xmlns:xlink="http://www.w3.org/1999/xlink" content-type="dwc:recordedBy" xlink:type="simple">L. Benavides</named-content>; individualCount: <named-content xmlns:xlink="http://www.w3.org/1999/xlink" content-type="dwc:individualCount" xlink:type="simple">1</named-content>; sex: <named-content xmlns:xlink="http://www.w3.org/1999/xlink" content-type="dwc:sex" xlink:type="simple">male</named-content>; lifeStage: <named-content xmlns:xlink="http://www.w3.org/1999/xlink" content-type="dwc:lifeStage" xlink:type="simple">adult</named-content>; <bold>Taxon:</bold> scientificName: <named-content xmlns:xlink="http://www.w3.org/1999/xlink" content-type="dwc:scientificName" xlink:type="simple"><italic><tp:taxon-name><tp:taxon-name-part taxon-name-part-type="genus">Scaponopselaphus</tp:taxon-name-part> <tp:taxon-name-part taxon-name-part-type="species">diaspartos</tp:taxon-name-part></tp:taxon-name></italic></named-content>; <bold>Location:</bold> country: <named-content xmlns:xlink="http://www.w3.org/1999/xlink" content-type="dwc:country" xlink:type="simple">Colombia</named-content>; stateProvince: <named-content xmlns:xlink="http://www.w3.org/1999/xlink" content-type="dwc:stateProvince" xlink:type="simple">Vaupés</named-content>; locality: <named-content xmlns:xlink="http://www.w3.org/1999/xlink" content-type="dwc:locality" xlink:type="simple">Mosiro-Itajura (Caparú) Igapo</named-content>; verbatimLocality: <named-content xmlns:xlink="http://www.w3.org/1999/xlink" content-type="dwc:verbatimLocality" xlink:type="simple">Colombia: Vaupés R. N., Mosiro-Itajura (Caparú) Igapo, 1°4'S 69°31'W, 60m, Malaise, 2-22.ix.2002, l. Benavides Leg. M.3393</named-content>; verbatimElevation: <named-content xmlns:xlink="http://www.w3.org/1999/xlink" content-type="dwc:verbatimElevation" xlink:type="simple">60 m</named-content>; verbatimCoordinates: <named-content xmlns:xlink="http://www.w3.org/1999/xlink" content-type="dwc:verbatimCoordinates" xlink:type="simple">1°4'S 69°31'W</named-content>; decimalLatitude: <named-content xmlns:xlink="http://www.w3.org/1999/xlink" content-type="dwc:decimalLatitude" xlink:type="simple">-1.0666667</named-content>; decimalLongitude: <named-content xmlns:xlink="http://www.w3.org/1999/xlink" content-type="dwc:decimalLongitude" xlink:type="simple">-69.5166667</named-content>; georeferenceProtocol: <named-content xmlns:xlink="http://www.w3.org/1999/xlink" content-type="dwc:georeferenceProtocol" xlink:type="simple">label</named-content>; <bold>Identification:</bold> identifiedBy: <named-content xmlns:xlink="http://www.w3.org/1999/xlink" content-type="dwc:identifiedBy" xlink:type="simple">Stylianos Chatzimanolis</named-content>; dateIdentified: <named-content xmlns:xlink="http://www.w3.org/1999/xlink" content-type="dwc:dateIdentified" xlink:type="simple">2015</named-content>; <bold>Event:</bold> samplingProtocol: <named-content xmlns:xlink="http://www.w3.org/1999/xlink" content-type="dwc:samplingProtocol" xlink:type="simple">Malaise</named-content>; eventDate: <named-content xmlns:xlink="http://www.w3.org/1999/xlink" content-type="dwc:eventDate" xlink:type="simple">2002-09-7/22</named-content>; fieldNumber: <named-content xmlns:xlink="http://www.w3.org/1999/xlink" content-type="dwc:fieldNumber" xlink:type="simple">M.3393</named-content>; <bold>Record Level:</bold> institutionID: <named-content xmlns:xlink="http://www.w3.org/1999/xlink" content-type="dwc:institutionID" xlink:type="simple">SEMC</named-content>; basisOfRecord: <named-content xmlns:xlink="http://www.w3.org/1999/xlink" content-type="dwc:basisOfRecord" xlink:type="simple">PreservedSpecimen</named-content></p></list-item><list-item><p><bold>Type status:</bold> <named-content xmlns:xlink="http://www.w3.org/1999/xlink" content-type="dwc:typeStatus" xlink:type="simple">Paratype</named-content>. <bold>Occurrence:</bold> catalogNumber: <named-content xmlns:xlink="http://www.w3.org/1999/xlink" content-type="dwc:catalogNumber" xlink:type="simple">SM0628644</named-content>; recordedBy: <named-content xmlns:xlink="http://www.w3.org/1999/xlink" content-type="dwc:recordedBy" xlink:type="simple">L. Benavides</named-content>; individualCount: <named-content xmlns:xlink="http://www.w3.org/1999/xlink" content-type="dwc:individualCount" xlink:type="simple">1</named-content>; sex: <named-content xmlns:xlink="http://www.w3.org/1999/xlink" content-type="dwc:sex" xlink:type="simple">male</named-content>; lifeStage: <named-content xmlns:xlink="http://www.w3.org/1999/xlink" content-type="dwc:lifeStage" xlink:type="simple">adult</named-content>; <bold>Taxon:</bold> scientificName: <named-content xmlns:xlink="http://www.w3.org/1999/xlink" content-type="dwc:scientificName" xlink:type="simple"><italic><tp:taxon-name><tp:taxon-name-part taxon-name-part-type="genus">Scaponopselaphus</tp:taxon-name-part> <tp:taxon-name-part taxon-name-part-type="species">diaspartos</tp:taxon-name-part></tp:taxon-name></italic></named-content>; <bold>Location:</bold> country: <named-content xmlns:xlink="http://www.w3.org/1999/xlink" content-type="dwc:country" xlink:type="simple">Colombia</named-content>; stateProvince: <named-content xmlns:xlink="http://www.w3.org/1999/xlink" content-type="dwc:stateProvince" xlink:type="simple">Vaupés</named-content>; locality: <named-content xmlns:xlink="http://www.w3.org/1999/xlink" content-type="dwc:locality" xlink:type="simple">Mosiro-Itajura (Caparú) Igapo</named-content>; verbatimElevation: <named-content xmlns:xlink="http://www.w3.org/1999/xlink" content-type="dwc:verbatimElevation" xlink:type="simple">60 m</named-content>; verbatimCoordinates: <named-content xmlns:xlink="http://www.w3.org/1999/xlink" content-type="dwc:verbatimCoordinates" xlink:type="simple">1°4'S 69°31'W</named-content>; decimalLatitude: <named-content xmlns:xlink="http://www.w3.org/1999/xlink" content-type="dwc:decimalLatitude" xlink:type="simple">-1.0666667</named-content>; decimalLongitude: <named-content xmlns:xlink="http://www.w3.org/1999/xlink" content-type="dwc:decimalLongitude" xlink:type="simple">-69.5166667</named-content>; georeferenceProtocol: <named-content xmlns:xlink="http://www.w3.org/1999/xlink" content-type="dwc:georeferenceProtocol" xlink:type="simple">label</named-content>; <bold>Identification:</bold> identifiedBy: <named-content xmlns:xlink="http://www.w3.org/1999/xlink" content-type="dwc:identifiedBy" xlink:type="simple">Stylianos Chatzimanolis</named-content>; dateIdentified: <named-content xmlns:xlink="http://www.w3.org/1999/xlink" content-type="dwc:dateIdentified" xlink:type="simple">2015</named-content>; <bold>Event:</bold> samplingProtocol: <named-content xmlns:xlink="http://www.w3.org/1999/xlink" content-type="dwc:samplingProtocol" xlink:type="simple">Malaise</named-content>; eventDate: <named-content xmlns:xlink="http://www.w3.org/1999/xlink" content-type="dwc:eventDate" xlink:type="simple">2002-11-2/22</named-content>; fieldNumber: <named-content xmlns:xlink="http://www.w3.org/1999/xlink" content-type="dwc:fieldNumber" xlink:type="simple">M.3397</named-content>; <bold>Record Level:</bold> institutionID: <named-content xmlns:xlink="http://www.w3.org/1999/xlink" content-type="dwc:institutionID" xlink:type="simple">SEMC</named-content>; basisOfRecord: <named-content xmlns:xlink="http://www.w3.org/1999/xlink" content-type="dwc:basisOfRecord" xlink:type="simple">PreservedSpecimen</named-content></p></list-item><list-item><p><bold>Type status:</bold> <named-content xmlns:xlink="http://www.w3.org/1999/xlink" content-type="dwc:typeStatus" xlink:type="simple">Paratype</named-content>. <bold>Occurrence:</bold> catalogNumber: <named-content xmlns:xlink="http://www.w3.org/1999/xlink" content-type="dwc:catalogNumber" xlink:type="simple">SM0628643</named-content>; recordedBy: <named-content xmlns:xlink="http://www.w3.org/1999/xlink" content-type="dwc:recordedBy" xlink:type="simple">L. Benavides</named-content>; individualCount: <named-content xmlns:xlink="http://www.w3.org/1999/xlink" content-type="dwc:individualCount" xlink:type="simple">1</named-content>; sex: <named-content xmlns:xlink="http://www.w3.org/1999/xlink" content-type="dwc:sex" xlink:type="simple">female</named-content>; lifeStage: <named-content xmlns:xlink="http://www.w3.org/1999/xlink" content-type="dwc:lifeStage" xlink:type="simple">adult</named-content>; <bold>Taxon:</bold> scientificName: <named-content xmlns:xlink="http://www.w3.org/1999/xlink" content-type="dwc:scientificName" xlink:type="simple"><italic><tp:taxon-name><tp:taxon-name-part taxon-name-part-type="genus">Scaponopselaphus</tp:taxon-name-part> <tp:taxon-name-part taxon-name-part-type="species">diaspartos</tp:taxon-name-part></tp:taxon-name></italic></named-content>; <bold>Location:</bold> country: <named-content xmlns:xlink="http://www.w3.org/1999/xlink" content-type="dwc:country" xlink:type="simple">Colombia</named-content>; stateProvince: <named-content xmlns:xlink="http://www.w3.org/1999/xlink" content-type="dwc:stateProvince" xlink:type="simple">Vaupés</named-content>; locality: <named-content xmlns:xlink="http://www.w3.org/1999/xlink" content-type="dwc:locality" xlink:type="simple">Mosiro-Itajura (Caparú) Igapo</named-content>; verbatimElevation: <named-content xmlns:xlink="http://www.w3.org/1999/xlink" content-type="dwc:verbatimElevation" xlink:type="simple">60 m</named-content>; verbatimCoordinates: <named-content xmlns:xlink="http://www.w3.org/1999/xlink" content-type="dwc:verbatimCoordinates" xlink:type="simple">1°4'S 69°31'W</named-content>; decimalLatitude: <named-content xmlns:xlink="http://www.w3.org/1999/xlink" content-type="dwc:decimalLatitude" xlink:type="simple">-1.0666667</named-content>; decimalLongitude: <named-content xmlns:xlink="http://www.w3.org/1999/xlink" content-type="dwc:decimalLongitude" xlink:type="simple">-69.5166667</named-content>; georeferenceProtocol: <named-content xmlns:xlink="http://www.w3.org/1999/xlink" content-type="dwc:georeferenceProtocol" xlink:type="simple">label</named-content>; <bold>Identification:</bold> identifiedBy: <named-content xmlns:xlink="http://www.w3.org/1999/xlink" content-type="dwc:identifiedBy" xlink:type="simple">Stylianos Chatzimanolis</named-content>; dateIdentified: <named-content xmlns:xlink="http://www.w3.org/1999/xlink" content-type="dwc:dateIdentified" xlink:type="simple">2015</named-content>; <bold>Event:</bold> samplingProtocol: <named-content xmlns:xlink="http://www.w3.org/1999/xlink" content-type="dwc:samplingProtocol" xlink:type="simple">Malaise</named-content>; eventDate: <named-content xmlns:xlink="http://www.w3.org/1999/xlink" content-type="dwc:eventDate" xlink:type="simple">2002-11-2/22</named-content>; fieldNumber: <named-content xmlns:xlink="http://www.w3.org/1999/xlink" content-type="dwc:fieldNumber" xlink:type="simple">M.3397</named-content>; <bold>Record Level:</bold> institutionID: <named-content xmlns:xlink="http://www.w3.org/1999/xlink" content-type="dwc:institutionID" xlink:type="simple">SEMC</named-content>; basisOfRecord: <named-content xmlns:xlink="http://www.w3.org/1999/xlink" content-type="dwc:basisOfRecord" xlink:type="simple">PreservedSpecimen</named-content></p></list-item><list-item><p><bold>Type status:</bold> <named-content xmlns:xlink="http://www.w3.org/1999/xlink" content-type="dwc:typeStatus" xlink:type="simple">Paratype</named-content>. <bold>Occurrence:</bold> catalogNumber: <named-content xmlns:xlink="http://www.w3.org/1999/xlink" content-type="dwc:catalogNumber" xlink:type="simple">UTCI000004901</named-content>; recordedBy: <named-content xmlns:xlink="http://www.w3.org/1999/xlink" content-type="dwc:recordedBy" xlink:type="simple">L. Benavides</named-content>; individualCount: <named-content xmlns:xlink="http://www.w3.org/1999/xlink" content-type="dwc:individualCount" xlink:type="simple">1</named-content>; sex: <named-content xmlns:xlink="http://www.w3.org/1999/xlink" content-type="dwc:sex" xlink:type="simple">female</named-content>; lifeStage: <named-content xmlns:xlink="http://www.w3.org/1999/xlink" content-type="dwc:lifeStage" xlink:type="simple">adult</named-content>; otherCatalogNumbers: <named-content xmlns:xlink="http://www.w3.org/1999/xlink" content-type="dwc:otherCatalogNumbers" xlink:type="simple">8c1dfaaa-dc0c-4581-a3cb-3cce16bdd17e</named-content>; <bold>Taxon:</bold> scientificName: <named-content xmlns:xlink="http://www.w3.org/1999/xlink" content-type="dwc:scientificName" xlink:type="simple"><italic><tp:taxon-name><tp:taxon-name-part taxon-name-part-type="genus">Scaponopselaphus</tp:taxon-name-part> <tp:taxon-name-part taxon-name-part-type="species">diaspartos</tp:taxon-name-part></tp:taxon-name></italic></named-content>; <bold>Location:</bold> country: <named-content xmlns:xlink="http://www.w3.org/1999/xlink" content-type="dwc:country" xlink:type="simple">Colombia</named-content>; stateProvince: <named-content xmlns:xlink="http://www.w3.org/1999/xlink" content-type="dwc:stateProvince" xlink:type="simple">Vaupés</named-content>; locality: <named-content xmlns:xlink="http://www.w3.org/1999/xlink" content-type="dwc:locality" xlink:type="simple">Estación Biológica Mosiro-Itajura (Caparú) Antigua Cabaña</named-content>; verbatimElevation: <named-content xmlns:xlink="http://www.w3.org/1999/xlink" content-type="dwc:verbatimElevation" xlink:type="simple">60 m</named-content>; verbatimCoordinates: <named-content xmlns:xlink="http://www.w3.org/1999/xlink" content-type="dwc:verbatimCoordinates" xlink:type="simple">1°4'S 69°31'W</named-content>; decimalLatitude: <named-content xmlns:xlink="http://www.w3.org/1999/xlink" content-type="dwc:decimalLatitude" xlink:type="simple">-1.0666667</named-content>; decimalLongitude: <named-content xmlns:xlink="http://www.w3.org/1999/xlink" content-type="dwc:decimalLongitude" xlink:type="simple">-69.5166667</named-content>; georeferenceProtocol: <named-content xmlns:xlink="http://www.w3.org/1999/xlink" content-type="dwc:georeferenceProtocol" xlink:type="simple">label</named-content>; <bold>Identification:</bold> identifiedBy: <named-content xmlns:xlink="http://www.w3.org/1999/xlink" content-type="dwc:identifiedBy" xlink:type="simple">Stylianos Chatzimanolis</named-content>; dateIdentified: <named-content xmlns:xlink="http://www.w3.org/1999/xlink" content-type="dwc:dateIdentified" xlink:type="simple">2015</named-content>; <bold>Event:</bold> samplingProtocol: <named-content xmlns:xlink="http://www.w3.org/1999/xlink" content-type="dwc:samplingProtocol" xlink:type="simple">Malaise</named-content>; eventDate: <named-content xmlns:xlink="http://www.w3.org/1999/xlink" content-type="dwc:eventDate" xlink:type="simple">2003-02-01/09</named-content>; fieldNumber: <named-content xmlns:xlink="http://www.w3.org/1999/xlink" content-type="dwc:fieldNumber" xlink:type="simple">M.3612</named-content>; <bold>Record Level:</bold> institutionID: <named-content xmlns:xlink="http://www.w3.org/1999/xlink" content-type="dwc:institutionID" xlink:type="simple">UTC</named-content>; collectionID: <named-content xmlns:xlink="http://www.w3.org/1999/xlink" content-type="dwc:collectionID" xlink:type="simple">UTCI</named-content>; basisOfRecord: <named-content xmlns:xlink="http://www.w3.org/1999/xlink" content-type="dwc:basisOfRecord" xlink:type="simple">PreservedSpecimen</named-content>; source: <named-content xmlns:xlink="http://www.w3.org/1999/xlink" content-type="dwc:source" xlink:type="simple"><ext-link ext-link-type="uri" xlink:href="http://symbiota4.acis.ufl.edu/scan/portal/collections/individual/index.php?occid=13641794&amp;clid=0" xlink:type="simple">http://symbiota4.acis.ufl.edu/scan/portal/collections/individual/index.php?occid=13641794&amp;clid=0</ext-link></named-content></p></list-item></list></tp:treatment-sec><tp:treatment-sec sec-type="Description"><title>Description</title><p>Habitus as in Fig. <xref ref-type="fig" rid="F1230886">1</xref><xref ref-type="fig" rid="F1230921">a</xref>. Body length 10.3-10.8 mm. Coloration of head and pronotum dark metallic purple-blue (Fig. <xref ref-type="fig" rid="F1231124">2</xref><xref ref-type="fig" rid="F1231129">a</xref>); antennae and mouthparts orange; elytra and abdomen shiny brown, except intersegmental membranes yellow, sternite VIII and posterior 1/4 of sternite VIII orange; legs and pronotal hypomeron orange-brown.</p><p>Head transverse, width: length ratio = 1.47; surface of epicranium flat; with medium-sized umbilicate punctures throughout surface except medially, distance between punctures varies but typically equals diameter of puncture. Eyes large, length of eyes / length of head = 0.58, distance between eyes as wide as 1.44 times length of eye.</p><p>Pronotum subquadrate, width:  length ratio = 1.13; with scattered large umbilicate punctures, distance between punctures varies but typically equals 0.5-1 times diameter of puncture. Mesoscutellum with medium-sized punctures, punctures not confluent. Elytra with large, almost confluent punctures; each row with approximately 11 punctures (measured at middle of elytron). Abdominal tergites III-V with strongly delineated curved (arch-like) carina.</p><p>Secondary sexual structures. Males with posterior border of sternite VII with deep U-shaped emargination; sternite VIII with deep, broad U-shaped emargination medially; sternite IX with deep V-shaped emargination medially. Females with no obvious secondary sexual structures. Aedeagus as in Fig. <xref ref-type="fig" rid="F1231198">6</xref>; paramere divided to near base into two lobes; lobes narrower and subequal in length to median lobe; in dorsal view each lobe converging to rounded apex; in lateral view paramere slightly convex; with peg setae (sensory spinules) as shown in Fig. <xref ref-type="fig" rid="F1231198">6</xref><xref ref-type="fig" rid="F1231205">c</xref>, scattered throughout length of two lobes. Median lobe in dorsal view converging to narrow pointed apex; with single narrow dorsal tooth; in lateral view becoming much narrower near apex.</p></tp:treatment-sec><tp:treatment-sec sec-type="Diagnosis"><title>Diagnosis</title><p><italic><tp:taxon-name><tp:taxon-name-part taxon-name-part-type="genus">Scaponopselaphus</tp:taxon-name-part> <tp:taxon-name-part taxon-name-part-type="species">diaspartos</tp:taxon-name-part></tp:taxon-name></italic> can be distinguished from <italic><tp:taxon-name><tp:taxon-name-part taxon-name-part-type="genus">S.</tp:taxon-name-part> <tp:taxon-name-part taxon-name-part-type="species">mutator</tp:taxon-name-part></tp:taxon-name></italic> based on the following characters: epicranium flatter and distance between eyes longer in <italic><tp:taxon-name><tp:taxon-name-part taxon-name-part-type="genus">S.</tp:taxon-name-part> <tp:taxon-name-part taxon-name-part-type="species">diaspartos</tp:taxon-name-part></tp:taxon-name></italic> than in <italic><tp:taxon-name><tp:taxon-name-part taxon-name-part-type="genus">S.</tp:taxon-name-part> <tp:taxon-name-part taxon-name-part-type="species">mutator</tp:taxon-name-part></tp:taxon-name></italic>; pronotum punctation more dense in <italic><tp:taxon-name><tp:taxon-name-part taxon-name-part-type="genus">S.</tp:taxon-name-part> <tp:taxon-name-part taxon-name-part-type="species">diaspartos</tp:taxon-name-part></tp:taxon-name></italic> than in <italic><tp:taxon-name><tp:taxon-name-part taxon-name-part-type="genus">S.</tp:taxon-name-part> <tp:taxon-name-part taxon-name-part-type="species">mutator</tp:taxon-name-part></tp:taxon-name></italic> (Fig. <xref ref-type="fig" rid="F1231124">2</xref>); and elytra punctation more sparse in <italic><tp:taxon-name><tp:taxon-name-part taxon-name-part-type="genus">S.</tp:taxon-name-part> <tp:taxon-name-part taxon-name-part-type="species">diaspartos</tp:taxon-name-part></tp:taxon-name></italic> than in <italic><tp:taxon-name><tp:taxon-name-part taxon-name-part-type="genus">S.</tp:taxon-name-part> <tp:taxon-name-part taxon-name-part-type="species">mutator</tp:taxon-name-part></tp:taxon-name></italic> (Fig. <xref ref-type="fig" rid="F1230886">1</xref>).  Additionally, the following characters can be used to distinguish between males of the two species: in <italic><tp:taxon-name><tp:taxon-name-part taxon-name-part-type="genus">S.</tp:taxon-name-part> <tp:taxon-name-part taxon-name-part-type="species">diaspartos</tp:taxon-name-part></tp:taxon-name></italic> posterior border of sternite VII with deeper median emargination than in <italic><tp:taxon-name><tp:taxon-name-part taxon-name-part-type="genus">S.</tp:taxon-name-part> <tp:taxon-name-part taxon-name-part-type="species">mutator</tp:taxon-name-part></tp:taxon-name></italic>; in <italic><tp:taxon-name><tp:taxon-name-part taxon-name-part-type="genus">S.</tp:taxon-name-part> <tp:taxon-name-part taxon-name-part-type="species">diaspartos</tp:taxon-name-part></tp:taxon-name></italic> peg setae are more scattered in the paramere (Fig. <xref ref-type="fig" rid="F1231198">6</xref><xref ref-type="fig" rid="F1231205">c</xref>) than the peg setae of <italic><tp:taxon-name><tp:taxon-name-part taxon-name-part-type="genus">S.</tp:taxon-name-part> <tp:taxon-name-part taxon-name-part-type="species">mutator</tp:taxon-name-part></tp:taxon-name></italic> (Fig. <xref ref-type="fig" rid="F1231207">7</xref><xref ref-type="fig" rid="F1231214">c</xref>); and the median lobe of in <italic><tp:taxon-name><tp:taxon-name-part taxon-name-part-type="genus">S.</tp:taxon-name-part> <tp:taxon-name-part taxon-name-part-type="species">diaspartos</tp:taxon-name-part></tp:taxon-name></italic> is as long as the paramere (Fig. <xref ref-type="fig" rid="F1231198">6</xref><xref ref-type="fig" rid="F1231203">a</xref>) while the median lobe in <italic><tp:taxon-name><tp:taxon-name-part taxon-name-part-type="genus">S.</tp:taxon-name-part> <tp:taxon-name-part taxon-name-part-type="species">mutator</tp:taxon-name-part></tp:taxon-name></italic> is longer than the paramere (Fig. <xref ref-type="fig" rid="F1231207">7</xref><xref ref-type="fig" rid="F1231212">a</xref>).</p></tp:treatment-sec><tp:treatment-sec sec-type="Etymology"><title>Etymology</title><p>The specific epithet is derived from the modern Greek word διάσπαρτος (scattered) and refers to the distribution of the peg setae on the parameres. The epithet is a noun in apposition.</p></tp:treatment-sec><tp:treatment-sec sec-type="Distribution"><title>Distribution</title><p>Known from Vaupés, Colombia.</p></tp:treatment-sec><tp:treatment-sec><!--Section generated to contain objects referenced in tp:taxon-treatment.--><fig-group id="F1230886" position="float" orientation="portrait"><caption><p>Habitus of <italic><tp:taxon-name><tp:taxon-name-part taxon-name-part-type="genus">Scaponopselaphus</tp:taxon-name-part></tp:taxon-name></italic> Scheerpeltz.</p></caption><fig id="F1230921" position="float" orientation="portrait"><label>Figure 1a.</label><caption><p>The holotype of <italic><tp:taxon-name><tp:taxon-name-part taxon-name-part-type="genus">Scaponopselaphus</tp:taxon-name-part> <tp:taxon-name-part taxon-name-part-type="species">diaspartos</tp:taxon-name-part></tp:taxon-name></italic> Chatzimanolis</p></caption><graphic xmlns:xlink="http://www.w3.org/1999/xlink" xlink:href="biodiversity_data_journal-3-e4735-g001_a.jpg" xlink:type="simple" position="float" orientation="portrait" id="oo_38320.jpg"/></fig><fig id="F1230922" position="float" orientation="portrait"><label>Figure 1b.</label><caption><p>The holotype of <italic><tp:taxon-name><tp:taxon-name-part taxon-name-part-type="genus">Scaponopselaphus</tp:taxon-name-part> <tp:taxon-name-part taxon-name-part-type="species">mutator</tp:taxon-name-part></tp:taxon-name></italic> (Sharp)</p></caption><graphic xmlns:xlink="http://www.w3.org/1999/xlink" xlink:href="biodiversity_data_journal-3-e4735-g001_b.jpg" xlink:type="simple" position="float" orientation="portrait" id="oo_38321.jpg"/></fig></fig-group><fig id="F1230921" position="float" orientation="portrait"><label>Figure 1a.</label><caption><p>The holotype of <italic><tp:taxon-name><tp:taxon-name-part taxon-name-part-type="genus">Scaponopselaphus</tp:taxon-name-part> <tp:taxon-name-part taxon-name-part-type="species">diaspartos</tp:taxon-name-part></tp:taxon-name></italic> Chatzimanolis</p></caption><graphic xmlns:xlink="http://www.w3.org/1999/xlink" xlink:href="biodiversity_data_journal-3-e4735-g001_a.jpg" xlink:type="simple" position="float" orientation="portrait" id="oo_38320.jpg"/></fig><fig-group id="F1231124" position="float" orientation="portrait"><caption><p>Head and thorax of <italic><tp:taxon-name><tp:taxon-name-part taxon-name-part-type="genus">Scaponopselaphus</tp:taxon-name-part></tp:taxon-name></italic> Scheerpeltz.</p></caption><fig id="F1231129" position="float" orientation="portrait"><label>Figure 2a.</label><caption><p><italic><tp:taxon-name><tp:taxon-name-part taxon-name-part-type="genus">S.</tp:taxon-name-part> <tp:taxon-name-part taxon-name-part-type="species">diaspartos</tp:taxon-name-part></tp:taxon-name></italic> Chatzimanolis</p></caption><graphic xmlns:xlink="http://www.w3.org/1999/xlink" xlink:href="biodiversity_data_journal-3-e4735-g002_a.jpg" xlink:type="simple" position="float" orientation="portrait" id="oo_38322.jpg"/></fig><fig id="F1231130" position="float" orientation="portrait"><label>Figure 2b.</label><caption><p><italic><tp:taxon-name><tp:taxon-name-part taxon-name-part-type="genus">S.</tp:taxon-name-part> <tp:taxon-name-part taxon-name-part-type="species">mutator</tp:taxon-name-part></tp:taxon-name></italic> (Sharp)</p></caption><graphic xmlns:xlink="http://www.w3.org/1999/xlink" xlink:href="biodiversity_data_journal-3-e4735-g002_b.jpg" xlink:type="simple" position="float" orientation="portrait" id="oo_38323.jpg"/></fig></fig-group><fig id="F1231129" position="float" orientation="portrait"><label>Figure 2a.</label><caption><p><italic><tp:taxon-name><tp:taxon-name-part taxon-name-part-type="genus">S.</tp:taxon-name-part> <tp:taxon-name-part taxon-name-part-type="species">diaspartos</tp:taxon-name-part></tp:taxon-name></italic> Chatzimanolis</p></caption><graphic xmlns:xlink="http://www.w3.org/1999/xlink" xlink:href="biodiversity_data_journal-3-e4735-g002_a.jpg" xlink:type="simple" position="float" orientation="portrait" id="oo_38322.jpg"/></fig><fig-group id="F1231198" position="float" orientation="portrait"><caption><p>Aedeagus of <italic><tp:taxon-name><tp:taxon-name-part taxon-name-part-type="genus">S.</tp:taxon-name-part> <tp:taxon-name-part taxon-name-part-type="species">diaspartos</tp:taxon-name-part></tp:taxon-name></italic> Chatzimanolis.</p></caption><fig id="F1231203" position="float" orientation="portrait"><label>Figure 6a.</label><caption><p>Lateral view.</p></caption><graphic xmlns:xlink="http://www.w3.org/1999/xlink" xlink:href="biodiversity_data_journal-3-e4735-g006_a.jpg" xlink:type="simple" position="float" orientation="portrait" id="oo_38360.jpg"/></fig><fig id="F1231204" position="float" orientation="portrait"><label>Figure 6b.</label><caption><p>Dorsal view</p></caption><graphic xmlns:xlink="http://www.w3.org/1999/xlink" xlink:href="biodiversity_data_journal-3-e4735-g006_b.jpg" xlink:type="simple" position="float" orientation="portrait" id="oo_38361.jpg"/></fig><fig id="F1231205" position="float" orientation="portrait"><label>Figure 6c.</label><caption><p>Detail view of the ventral side of parameres.</p></caption><graphic xmlns:xlink="http://www.w3.org/1999/xlink" xlink:href="biodiversity_data_journal-3-e4735-g006_c.jpg" xlink:type="simple" position="float" orientation="portrait" id="oo_38362.jpg"/></fig></fig-group><fig id="F1231205" position="float" orientation="portrait"><label>Figure 6c.</label><caption><p>Detail view of the ventral side of parameres.</p></caption><graphic xmlns:xlink="http://www.w3.org/1999/xlink" xlink:href="biodiversity_data_journal-3-e4735-g006_c.jpg" xlink:type="simple" position="float" orientation="portrait" id="oo_38362.jpg"/></fig><fig-group id="F1231207" position="float" orientation="portrait"><caption><p>Aedeagus of <italic><tp:taxon-name><tp:taxon-name-part taxon-name-part-type="genus">S.</tp:taxon-name-part> <tp:taxon-name-part taxon-name-part-type="species">mutator</tp:taxon-name-part></tp:taxon-name></italic> (Sharp).</p></caption><fig id="F1231212" position="float" orientation="portrait"><label>Figure 7a.</label><caption><p>Lateral view.</p></caption><graphic xmlns:xlink="http://www.w3.org/1999/xlink" xlink:href="biodiversity_data_journal-3-e4735-g007_a.jpg" xlink:type="simple" position="float" orientation="portrait" id="oo_38365.jpg"/></fig><fig id="F1231213" position="float" orientation="portrait"><label>Figure 7b.</label><caption><p>Dorsal view.</p></caption><graphic xmlns:xlink="http://www.w3.org/1999/xlink" xlink:href="biodiversity_data_journal-3-e4735-g007_b.jpg" xlink:type="simple" position="float" orientation="portrait" id="oo_38366.jpg"/></fig><fig id="F1231214" position="float" orientation="portrait"><label>Figure 7c.</label><caption><p>Detailed view of the ventral side of parameres.</p></caption><graphic xmlns:xlink="http://www.w3.org/1999/xlink" xlink:href="biodiversity_data_journal-3-e4735-g007_c.jpg" xlink:type="simple" position="float" orientation="portrait" id="oo_38367.jpg"/></fig></fig-group><fig id="F1231214" position="float" orientation="portrait"><label>Figure 7c.</label><caption><p>Detailed view of the ventral side of parameres.</p></caption><graphic xmlns:xlink="http://www.w3.org/1999/xlink" xlink:href="biodiversity_data_journal-3-e4735-g007_c.jpg" xlink:type="simple" position="float" orientation="portrait" id="oo_38367.jpg"/></fig><fig id="F1231203" position="float" orientation="portrait"><label>Figure 6a.</label><caption><p>Lateral view.</p></caption><graphic xmlns:xlink="http://www.w3.org/1999/xlink" xlink:href="biodiversity_data_journal-3-e4735-g006_a.jpg" xlink:type="simple" position="float" orientation="portrait" id="oo_38360.jpg"/></fig><fig id="F1231212" position="float" orientation="portrait"><label>Figure 7a.</label><caption><p>Lateral view.</p></caption><graphic xmlns:xlink="http://www.w3.org/1999/xlink" xlink:href="biodiversity_data_journal-3-e4735-g007_a.jpg" xlink:type="simple" position="float" orientation="portrait" id="oo_38365.jpg"/></fig></tp:treatment-sec></tp:taxon-treatment>
